# Supplementary material for: A Novel Sensorized Heart Valve Prosthesis: Preliminary In Vitro Evaluation
Source: Sensors (Basel). 2018 Nov 13;18(11):3905. doi: 10.3390/s18113905 (PMC6263652; doi:10.3390/s18113905)
Supplement: Supplementary file 1 [file sensors-18-03905-s001.zip]

Archive with 3 entries (3 files):
- Supplementary_Video/Video S1_Tetra_normal.wmv
- Supplementary_Video/Video S2_Bipolar_normal.wmv
- Supplementary_Video/Video S3_Tetra_altered.wmv
